# Supplementary material for: Bioinformatics-aided identification, characterization and applications of mushroom linalool synthases
Source: Commun Biol. 2021 Feb 17;4:223. doi: 10.1038/s42003-021-01715-z (PMC7890063; doi:10.1038/s42003-021-01715-z)
Supplement: Supplementary file 3 — Supplementary Data 1 [file 42003_2021_1715_MOESM3_ESM.txt]

>Agr6__(345_aa)
---------------------------------MPGSANW-----------------------------------------------------TADRFYIPDTLANWPW--PRAINPAYE-ECKAASAAWCEKY--GAFSAR-AQKAFNLCDFNLLASLAYAGLP-ADVNRVGCDLMNLFFVVDEHTDAMDARSVQDWVDIVVDALHHPHTPRP---------AGEPKVGEIA--RTFWENGIKCMGPT------AQRRFVETFTTYLQSVVTQAQDRDKHLF-RDVDSYMEVRRDTIGAKPSFALLEH--DMELP---DDVFYHPLLEKLREWAIDMLILGNDLCSYNVEQSRGDDGHNIIRLAMLQE-NTNVHGALRFVSKMHDDLAEKFLSNYQGM-PSF---------T-PQ-------IDAWVTRYIDGLGNWVRANDSWSFESWRYFKGDVLRVQAERWVELLPPA-----PKDELTPA----------------------------------------------------------------------------------------------------------------------------------------------------------------------------
>Agr8__(353_aa)
---------------------------------------M-----------------------------------------------------SEQQYTLPDLLQNWPW--NRHLSPYYE-EAKRESSAWVESF--KPFDQD-GQRAFDAY---LLASLTYSHGS-REFVRLGCDLMNFYFVYDEYTDVSDSAVADRLANIVIDAMRNPENSSQ---------SGDHLLGKMT--KHFWTRALAMAPAGSP----CFEHFITTSETYLRAVTQEAEDRANKRV-RKVDDYLRLRRDTCGARPTLALIEF--GLNLP---NEVVRHPSLVALTEAAVDLIILVNDMHSYVRELSCGHENHNLITAIMLEH-RLNQQDAFHWLGSHCSRVVDQFLSDLDEL-PSW---------G-EP-------TDSGVRDYINGLGQWVRGNDDWSTESKRYYGEDGETIRQERLVTTRSG------ESNYIKFGQV----------------------------------------------------------------------------------------------------------------------------------------------GVQDSVRIQPIEAN--------------
>Agr11__(355_aa)
-----------------------------------------------------------------------------------------------MQIILPDILQTWAY--ARLLNPHYD-GAKLESSLWIHPLVAKLFDQK-GQKAFQNDYTSLLASLMYSHQGKVPSRR--CDMMNLFFVYDEYTDVVSPEIAHRLSKIVVDAMKNSDEMSP---------CGEHPIGDKA--KEFWRLATTLLPATGSNSDVCKSRFINLTEEYLNAVTVEARDRNEGTI-HSVKEYLTMRRATSGAGLMLALIEF--ELDLP---KAVLEHKFVQAL-----------EEIYTRTR-VSSGQANHNLITVVMHENPGLSLQGAFDWLGSYAAGVVECFQTNVRNL-PSFCDVE-----G-PACESVDGTLQERVDKYISGLGQAVRAEDDWAFETTRYYGEDGPKVRETRVLVIR--------PVKRITRRHL----------------------------------------------------------------------------------------------------------------------------------------------LQSLEIKYSMVRG---------------
>Agr1__(346_aa)
--------------------------MCASATRPQPSASN-----------------------------------------------------NVKKIILPDLVSHCTF--KLRHNRHRK-QVTTETKKWLFKD--GNLLGQ-KERAYHGLKCGLLTSMCYPDAG-YPQLRVVNDFLTYLFHLDNLSDEMDNRGTTTTADEVLNSLYHPHTW-----------RSSARVGKMT--RDFYKRLVLTASPG------AQQRFIETFDFFFQSVTQQALDRASGVI-PDLESYISLRRDTSGCKPCWAMIEYANNLDIP---DEVMDHPIIRSLGEATNDLVTWSNDIFSYSVEQSKGH-THNMIPVVMYQE-GLDLQAAVDFVGDMCRQSINRFVEEKARL-PSW---------G-PK-------IDQDVAIYVQGLADWIVGSLHWSFETERYFGKSGRQVKASRIVDLLPRQ-------------------------------------------------------------------------------------------------------------------------------------------------------------RLP-------------------------
>Agr9__(372_aa)
-------------------------------------MTA-----------------------------------------------------APLTFTLPDLLANFPW--KRNLSEYYP-ECKTESSAWTESF--HPFDDE-GLKGFNLCDFNLLASLAYSPRE-REIIRLGCDLMNIFYVFDEYTDIADGDGADKIRDIIMDAFRNPHKPRP---------EGELLVGEMA--RDFWIRASGYVSPDAH----CLTHFLRDFDTYTAAVVREADDRAKRVY-RTFEDYLSIRRDSSGCLPSFALCEF--GLDLP---EEAYHHPRMAALREQSTDLIAIGNDIDSYAMEKARGLELHNSVELIINEH-GLDVQGAINWLERYAAGVHASFLDNVANM-PSW---------G-ED-------VDRRVKMYIDGLAQWVRGNDDWTFESGRYFGDKGLEVQKTRVMSLLPA------SKVSLRSRPK----------------------------------------------------------------------------------------------------------------------------------------------AVGHVPKKLLRYFRYSTMYFFGFHVLAK
>Agr10__(307_aa)
---------------------------------------------------------------------------------------------MSLNFFLRRY-TVFPW--SRKLGQYYH-DAKRESSAWTESF--HPFDEDLSKAALTFCITALLASLAYFLRQ-KEIVRLGCDLMNIFYVFDECADIADKEGASQIRDVVMDDLHRPEKTCP---------GGEILPGEMV--KYVL-----LLCPEIPETYYNTKSFGFAPQSSSPQPHIVCATLSRISM-PTQQQWFNVKRT---IGPNVFLARS--ATVLPYAETHTFYHPRMIALREQAPFL-----DINSYPMKV-RGL-----------------VQGSINWLEGYAAGVQAAFLDNIANL-PSC---------A-KE-------VESRVNIYVNELAQWARGNDDWTFESGRYFGDRGPENQSDI---------------------------------------------------------------------------------------------------------------------------------------------------------------------PTSSNR----------------------
>Agr4__(342_aa)
-------------------------------------MSA-----------------------------------------------------LPSQFKLPDLLSTCPL--KDGTNPAYK-KAAAESRAWIGSY--NMFADR-KRAFFIQGQNELLCSHVYCYAG-YEQLRTTCDFVNLLFVVDEVSDEQSGEDARATGQVFVNAMKYADW------------HDGSKLAKLT--KDFRVRFLRLAGPK------NVARFVALCESYTACVGKEAELRESGQV-LGVKEFIPLRRQNSAVLLCFSLVEYILGIDLD---DEVYRDENFLNAYWAACDHVCWANDVYSYDMEQSKGLSNNNIVTVLMEEN-HTSLQDTSDYIGEKCAEFVQIYLTSKKRLSPSL---------G-PD-----------AALFLESIGSWMVGNLAWSFETSRYFGSRHLEVKETGIVILRPRELPEDGSSSDSDEE----------------------------------------------------------------------------------------------------------------------------------------------------------------------------
>Agr7__(387_aa)
----------------------------------MSFFKS-----------------------------------------------------SQPTIYIPDTLRNWPW--PREINPHYE-ECKRESAAWVEKF--GAFSAK-AQKAFNKCDFNLLASLAWSRVN-RDGCRIGCDLMNLFFVFDEWSDVSDAEETRRMADIIMDALYDPHKPRP---------TGEWVGGEVT--RQYWLNAIRTATPS------AQKRFIKAFKLYTDSVVQQSADRDKHLI-RDIDSYFEVRRDTIGAKPSFAINEV--HMNLP---DYVMEHPVIKNLTAYCIDMLCIGNDLCSYNVEQSRGDDGHNLVTIVMHQL-NLDVQGAFDWIGKLHDELVDKFLEEYKNV-PTF---------KDKQ-------VTKECAEYAFGLGNWVRGNDQWSFESERYFGKDGMRVLTERTVVLLPKKREP--PPKPLDEDPIYSALPWWGWTALFGFLAT----------------------------------------------------------------------------------------------------------------------------AFTFSARQLSTRISANLIA---------
>AAE3_109435__(384_aa)
----------------------------MHSSTQLFTHSP-----------------------------------------------------TKMQIILPDLLCSWGY--KGFLNPHYE-GAKAESNTWIRPLVVKLFDER-GQKAFAKDYTGLLASMTYPHHN-KEFLCVACDMMNLFFVYDEYTDITPPETAQRLAKIVVNAMRNPDEIAA---------LGEDSIGTMT--KQFWRRAMTLLPPNGCNSESCIQHFIDYTEEYLTAVTREACDRSSGSV-HAVKDYLAMRRATSGAGLMVGLLEF--GLDLP---EEVMKHEVIQELSTGAIDMYCLLNDMHSYASELSSGQASHNVITVVMHER-NLSLQEAFDWLASYAAGVVKGFKTNLNRV-PSFSELEDHSLHGEGM-------LRDRIQRYIDGLGQAVRAEDDWAFETTRYHGQNGPQIKLTRMLTIRPQV-----KDNYAKQAP-----------------------------------------------------------------------------------------------------------------------------------------------RVEAPERPMLLEVRS-------------
>Agr2__(389_aa)
MVWDFVLSLFHSLLAAFQTLTSWLTGSFLFNNKMAPAPNP-----------------------------------------------------APVTFILPDLEKTFNSLPDDGLNPHHD-VACAESREWFAKYNKKVLGAQ-MQEFFRRCKFELITSYTYPYVD-KEGLRATMDWHNILWFFDEVTDTETGKDAHKSAIITIRTLREPDF------------DDGSSLCRMV--RDFRLSHLSRAGPE------CTRRFLEHCDVAFHAGAVEAELREKGEV-LSIEGYLKLRRETSGARTCFDMAEYLMDIDLP---QDMYDDPVFQKGYIAALDLIFLANDLYSYNMEQAKGHNGANVLTVVMKET-KLNLQSAADYVGVLCEKLIKQFQEAKSTL-ENRLAKEKNPAKA-AA-------LKDAIRSLV-GYGHWVRGNVEWSFETERYFGKKNKEIKKSRVVTLT--------PTNSVNR-------------------------------------------------------------------------------------------------------------------------------------------------ALKA------------------------
>Agr3__(358_aa)
----------------------------MNASPFLNESSPT----------------------------------------------------RPTSFVLPDLVSHCKF--PLSYHPNGD-EIAQESVDWLDSSC-PDLTAK-QRRALRVLQSGELTAYCYNQATSPERLRVVSDFLTYLFHLDNISDGMMTRETDVLADVVMNAFWFTDKYMPTRGPGKEQLDEELNPGKLA--RDFWSRAIADCGVG------VQARFKETMGLFFEAVNIQARMRDEDTI-PDLESYIDVRRDTSGCKPSWVLIEYALGIDLP---DHVVDHPIMQALNQGTNDLVTWSNDIFSYNVEQSRG-DTHNMIVILMEYH-GHTLQSAVDYVGELCAQTIDTFCENKERL-PSW---------G-PE-------IDDMVARYVKGLQDWIVGSLHWSFQTQRYFGKDGLDIKKHRFVKLLPL--------------------------------------------------------------------------------------------------------------------------------------------------------------EAAK------------------------
>Agr5__(430_aa)
----MASSLLEPSLAAI-ALVILLASVSLSRKKRPAAPEPQGLSVLGNLFDIPKRASSIIYLALGKPYNTLTKRAVSQLQGYTPGSHIDATSHSPRVFRLPNLEETFSVFPDHGLNPNYT-SARTDSRAWINQYTKVVCGPK-MVAFMNNCEFELSNSHCYPYAG-YKGLKATMDLTNILWLYDEYTDTGSGAEAVKAAGIVARALREPDY------------DDGTWVCRMM--KSFKQNHIDKAGPG------VARRFIDNFCNYVEVVGREAELREKNEV-LDIPNYVTFRRETSAVRTCFDLVEYCLDLDLP---QYVHDDPVFISGYNAGMDLVFWANDLVSYNMEQSKGHSGANVVTVIMKSK-GVDLQTAVDFLGGYCEALTAQLLEAKRIL-QAR---------SDAA-------YSRDVVRLMDAFGDWVRGNVAWSFETERYFGKENKRVKETLLVELK---------EPFVG--------------------------------------------------------------------------------------------------------------------------------------------------ALALKE----------------------
>Agrped1_109003__(358_aa)
--------------------------MAIPIIPPSFDSSK-----------------------------------------------------QPTSFILPDLVSHCRF--PLSYNKHGD-EIAAQSVNWLDSNC-PDLNAK-QRKALRGLQAGELTAYCYNTAS-PERLRVVSDFMNYLFHLDNISDGMMTRETDVLADVVMNALWFSDKYMPTEASGNR--SEELNPGKLA--RDFWARCIPDCGPG------VQARFKETLELFFEAVNVQAKARDEGII-PDLESYIDVRRDTSGCKPCWALIEYALGIDLP---DFVVEHPVIRALNQGTNDLVTWSNDIFSYNVEQSRG-DTHNMIVILMKYH-GHTLQSAVDYVGNLCSQTIDTFIENKSNI-PSW---------G-PE-------VDDMVSSYIQGLQDWIVGSLHWSFQTHRYFGGKGMEVKRHRTVKLLPL--------------------------------------------------------------------------------------------------------------------------------------------------------------KVGVSE----------------------
>Agrped1_640059__(344_aa)
--------------------------MSSAVARLQTARSS-----------------------------------------------------SPKKILLPDLVSHCTF--KLRINRHRK-QVTTETKKWLFKD--GNLMGK-KRAAYHGLKCGLLTSMCYPDAG-YGQLRVVNDFLTYLFHLDNLSDDMDNVGTLTTADEVLNSLYHPYTY-----------RSSARVGKMT--RDFYKRMLPTASPG------TQQRFIETFDFFFQSVTQQASDRAAGVI-PDLESYIELRRDTSGCKPCWALIEYANNLDIP---DEVMEHETIRALGEATNDLVTWSNDIFSYNVEQSKG-DTHNMIPVVMNQE-GIDLQSAVDFVGNMCKQSIDRFIEERSRL-PSW---------G-PE-------IDRQVDIYVNGLADWIVGSLHWSFESERYFGKTGRQVKATRVVELLPL--------------------------------------------------------------------------------------------------------------------------------------------------------------RV--------------------------
>Agrped1_665597__(358_aa)
------------------------------------------------------------------------------------------------MFYLPRTLENWPW--PRAINPHYK-EIQPQSDAWLHGF--KAFSDK-AQHAFDMCDFGRATSLFYPSVT-KEQLRTGCDMMNLFFVVDEYTDVEPAHVVREMVDIVIDALNYPDKPRP---------EGEILLGELT--KQFWDRGRKTATPS------AARHMVESFTAFLNSCVDQAADRDNGYH-RTVDEYLKVRRENVGARSTFVPMEL--GMDFP---DEVFYHPVIVELSTHIADMVIVDNDIFSYNREQATGTDRHNILTVVMHQL-KLDLDGAIDWVAQYHKKVQKLFLDGLKRV-PSW---------G-PE-------IDKNMEVYLNRVANWPRGNECWSFESKRYFGDRGLEFQQSRWVPLLPKVLPED-PAAKAKRENVVI--------------------------------------------------------------------------------------------------------------------------------------------PLFFASDGTDEHADQ-------------
>Agrped1_689671__(343_aa)
----------------------------------------------------------------------------------------------MSQFIIPDLLSTWPW--QRVSNPMWR-EIDEEANAWVQSF--DLFEPS-QFEKFKMCDFNLLGSMIGTVET-KDHLRISCDLMNFYFAFDEYTDMASKDEARKIARDVMDAFRNTEK------------PAHNQITEMA--RQFFKRTIDTVGKDLP----GVERFIADFDAYTHSVIQEADDRATGHI-RSVNDYFTLRRDTCGAKPSFSFFGL--GLNIP---DEVFHHPVVISMIEGATDLIAVTNDMHSYNLEHSRGLDGHNVITAIMHEY-QLDLQGALYWLSGYATHTIANFLSNRRNL-PSW---------G-PA-------VDKAVEEFFDRVGRCVRGYDAWSYETKRYYGKNGLQVQKTRRITLRPR------DASYITKEQL----------------------------------------------------------------------------------------------------------------------------------------------QVSIKA----------------------
>Agrped1_689675__(344_aa)
---------------------------------------------------------------------------------------------MSSQIYIPDLLITWPW--QKVRNPLLQ-EVQDEANEWVKSF--VLFEPE-QFEKFKACDFNLLGALVGPLGT-KEELRISCDLMNFYFAFDEYTDLASADEAKVIARDVMESFRHTDK------------PSHNKITEMA--RQFFERTINTVGNDPT----GIEQFIADFDAYTTSIIQEADDRASGHI-RSVEDYFILRRDTCGGKPSFSFFGL--GLNIP---KEVFAHPMFISMTESATDLIAITNDMHSYNLEQSRGLDGHNVITAIMHEY-KINLQGALYWLSGYATKTIAKFISDRKNL-PSW---------G-PV-------VDRAVEQYFDRVGRCVRGYDAWSYETKRYYGKNGLEIQKTRQITLRPL------DPAYVTKEQL----------------------------------------------------------------------------------------------------------------------------------------------QVSMKA----------------------
>Agrped1_693394__(368_aa)
--------------------------------MPVKINEH-----------------------------------------------------GQKMLYLPRTMDNWPW--PRAINPYYR-EIQAQSDGWFHGF--KAFSKK-SQHAFDMCDFGRLASLAYPLVT-KEQLRTGCDLMNLFFVVDEYTDVEPAHVVREMVDIVIDALNNPDKPRP---------DGEILLGEVA--RQFWARGRKTATPS------AAKHMVESLTAYLNSCVEQAADRDNDHY-RTVDEYLKNRRENIGARPSYVPMEL--GMDFP---DEIFYHPVIVELSIHIADLIILDNDIASYNKEQATGDDRHNILTIVMHQF-NLDLDGAMNWVVQYHEEVETRFLDGLKRV-PSW---------G-PE-------IDKNMEEYIYGLANWPRCNDCWNFESGRYFGKQGLEFQKTRWVPLLPKVLED--PAAKAKRENVVV--------------------------------------------------------------------------------------------------------------------------------------------PLFFASDDTEEQADK-------------
>Agrped1_694262__(342_aa)
---------------------------------------M-----------------------------------------------------TTQEYLIPDLLREWPW--ERKLHPSYP-EIKAEVSAWIESL--RPFSRR-GQKAYNDCDFNLLASLTYSAREAKDFLRVGCDLMNFYFVYDEFTDISHPQEAEKLAEEVIRVMSDES-------------KGLSVPAVIY--ERFWSGARALCNPEST----CLHRFNKFMEEYLHSVTQESIDREEHNVSRTLDDYLDLRRRTSAGRPTLILYEF--GLNLP---EEVVNHPIVESLITAGTEMIICVNDMHSFVRENACGFGEHNIITHIMRDH-NLDLQGAFDWLDEYANRVIQQFLSDIQRL-PSW---------G-PA-------IDSRVRDYVDGIGQWVRGNDDWSCEAKRYYGEAGMKVKETRRVNLARK------SDIFLE--------------------------------------------------------------------------------------------------------------------------------------------------MVDTSI----------------------
>Agrped1_749682__(345_aa)
-------------------------------------MCS-----------------------------------------------------TSRQFLLPDLRASCPL--KAGTNPHYK-EASAGSRAWINSY--DIFTDR-KRAFFVQGCNELLCSYVYPYAG-LEQLRTTCDFVNLLFVVDEVSDEQNGSDARATGQVFAKAMKYPDW------------DDGSILAKIT--KEFRSRFLSLAGPK------NVKRFAELCESYTDCVAVEAELRERGEI-PDLATFIPLRRNNSAVFLCLSLVECLLGIDLD---DEVYEDENFNAALLAACDHVCWANDIYSYDMEQSKGLMGNNIVAVLMQEN-HTTLQETADYIGERCREFVAQYTAAKKQLSPSL---------G-PD-----------AARFIDAIGYWMTGNLAWSFETPRYFGSRVAEVNKTGIVILRPVEL----PEDNCSESG-----------------------------------------------------------------------------------------------------------------------------------------------SESDEE----------------------
>Agrped1_804989__(267_aa)
---------------------------------------M-----------------------------------------------------HGCVVSMPSTASSLS-----------------------------------------------------------------GHLMKFFLVLDKYTDVEPAHVVREIADIVIDALNNPNKPRP---------DGEVLLGEVRCFSKFYVSAVFTATPS------SVRYMVESLTAFLKSCVEQATDRDNDRH-RTVDEYLENRRENVGARSAYVPMEL--GMDFL---DEVFYHSVIVELSTHIADLITLDNDIVSYNKEQATGNDRHNIVTIVMRQF-GINLDGAMNWVAQYHKEVETHFLGGLKCV-PLW---------G-PG-------FAKTLEVYINGLANWARSNDCWNFECGRYFGKRGLEFQKTR-------------------------------------------------------------------------------------------------------------------------------------------------------------------------------------------------
>Agrped1_804996__(357_aa)
--------------------------------MLIKFDEP-----------------------------------------------------EQKMHYLPRTMDNWPW--PRAINPYYK-DISAQSDAWFHGF--KAFNEK-SQRAFDMCDF--------------EQLRTGCDLMNLFFVVDEYTDVEPAHVVREMVDIVIDALNNPDKPRP---------EGEILLGELT--RQFWDRGRKTATPS------AAMHMVESLTAYLNSCVEQAADRDNNRY-RTVDEYLKNRRENVGIRPSFVPMAL--AMDFP---DRVFHHPVIVELSIYIADLIILDNDIVSYNREQATGDDRHNILTIVMRQF-GLDLDGALEWVAQYHEEVRTRFLDGLKRV-PSW---------G-GE-------IDKNMEVYINGLGNWPRCNDCWNFESGRYFGKKGPEFQKTRWVPLLPKVAELQDPAAKAKKENIVI--------------------------------------------------------------------------------------------------------------------------------------------PMFFDSVDTEEQTDT-------------
>Agrped1_820868__(515_aa)
---------------------------------------M-----------------------------------------------------SPQEYILPDLLREWPW--RRRLSPFYA-ETKQQSSTWVESF--KPFSRR-GQKAFDACDLNLLANLTYSNRH-KEFIRVGCDLMNFYFIYDEYTDVSDPSVAEELANIVIEQMKDELDTTLHPY------SHNHVLGGMT--REFWKRAKTLARPGSS----CFNRFIAFSETYLRAVTQEAHDRAEKKV-RSIEEYMELRRDTCGARPTLALIEF--GLDLP---EEVTSHPVMVSLFDCAVDLIICVNDMHSYVREYSCGLGNHNILTPIMKEH-NLGLQESLDWLGSYTAVLIEKFVTDLDRI-PSW---------G-PE-------MDDCVQTYIDGLGQWIRGNDDWSCESKRYHGNEGMRIRDTRVVCLAWK------PDNYAKMEDSSVVVDEACAAASSTFLTPPSLSSASSSLSSSSSSSFISSPRSPSSARTFFSEDQEDDSEALAFSTSSSPTGTSSSSSSSSTSWASAKIHRLRAVRMEVATWWAVVTRKIRHPKNKKHNKPPTISCPSQSTFTYLSSPSQWRLKLSFSPTPSHTMDRKKSFGDISFLDMDF
>Galma_223690__(343_aa)
---------------------------------------------------------------------------------------------MPSQFTIPDLLITWPW--QEITNPMLH-EVDAEANEWVQSL--NLFEPK-QFEKFKACNFNLLGSLVGPLPS-RDHLRVSCDLMNFYFAFDEYTDMANKDEAMRIARDVMQAFRNTDT------------PSNSKITEMA--RQFFKRTIEVVGEDLP----GIERFIADFDAYTRSVIQEADDRVAGHI-RNVEDYFILRRDTCGAKPSFSFYGL--GLNIP---TEVFEHPLLISMVESATDLIAVTNDMHSYGLEHSRGLDGHNVITAIMHEY-QLDLQGALYWLSGYATKTISKFLTDRKNL-PSW---------G-PT-------IDKALEIYLDRLGRCVRGYDAWSYSTKRYYGKNGLKVQKTRRITLKPR------DAAYITKDQL----------------------------------------------------------------------------------------------------------------------------------------------QVSIA-----------------------
>Galma_266794___(354_aa)
---------------------------------------M-----------------------------------------------------SEQQYRLPDLLCDWPW--TRYSSPHYP-KAKKESSDWVNSF--HPFSAR-GQKGFEACDLNLLASLTYSRRN-EEFVRAGCDLMNFYFVYDEYTDVSDPVSAANLANIVIDAMKNPDAFPS---------NGSHLLGEMT--RQFWRRASTLAKPGSP----CFEHFIATSETYLHAVTQEAEDRASERI-RSVDDYLDLRRDTCGARPTLAFIEF--GLELP---AEVTSHPVIVSLTEAAVDLIILVNDMHSYTREISCGLANHNIITAIMHEY-NLDLQSAFDCLDAYANEVVTRFLSDLDRV-PCW---------G-DD-------VDERVWMYVDGLGQWVRGNDDWSCEGKRYYGDDGLRIMETRLVSLKLPKVRRRMARKWGWYGKV----------------------------------------------------------------------------------------------------------------------------------------------RQKFSA----------------------
>Galma_63556___(330_aa)
---------------------------------------------------------------------------------------------MSSEYTIPDLLITWPY--ARIGNSMLR-EVDNEANAWVESF--GLFEPE-KFKKFKACNFN--------------HLRISCDLMNFYFAFDEYTDIANKEEAMKIAKDVMEIFNDVET------------PSTNKITEMT--RQFFKRTVDVVGEDRP----GIERFIVDFDAYTRSIIQEADDRVEGHI-RNVEDYFVLRRDTCGAKPSFSFFGL--GLNLP---NEVFEHPLVMSMVESATDLIAITNDMHSYGLEYSRGLDGHNVLTAIMQEY-RLDLQGALYWLSGYASKTISKFLSDQKNL-PSW---------G-PA-------VDEALKIHFDRVGRCVRGYDAWSYETRRYYGKNGLKVQKTRKITLQPR------DEAYITKDQL----------------------------------------------------------------------------------------------------------------------------------------------QASFT-----------------------
>Hypsu1_148365__(337_aa)
-----------------------------------MGHTP-----------------------------------------------------PQSQYIIPDLLSSWPW--PRAKNPALDLNLEDEANAWVASL--ELFEPR-QLDKFKACQFN--------------YLRISCDLMNFYFAFDEYTDVVSGDEVMTIVADVIQAFRDREIP-----------EGNSKIKEMA--RQFFQRTVALVGEDTQ----GIDHFIADFEAYAKSVIQEADDRVQGIV-RNVEEYFILRRDTCGGKPSFSFFGL--GLFIP---KEVFDHPIMQSLTESATDLIAMTNDLHSYALEHARGLDGHNVITAIMQEH-SVDLQGAFYWLSGYGSKTVSKFLNDRKNL-PSW---------G-SD-------IDKAVNEYIDRMARCVRGYDAWSYETNRYYGKNGLEVQKSRRIVLQHREL----EMGYITREQL----------------------------------------------------------------------------------------------------------------------------------------------QIG-------------------------
>Hypsu1_148385__(344_aa)
---------------------------------------------------------------------------------------------MSAQYTIPDLLANWPW--QRVTNSMLD-EVRDEANEWVMSL--GLFEPA-QFKKFKACDFNLLASFIGPLES-KEHLRVACDLMNFYFAFDEYTDVANREEAKKISQGVMHAFKTRSAE-----------PSSSKITEMA--RQFFRRTVDVVGEDSP----AINQFITDFDTYTTAVIQEADDRTEGTI-RNVEDYFTLRRDTCGAKPSFSFFAL--GLNMP---TEVFEHPLIMSLVERATDLIAIVNDMHSYGLERARGLDGHNVVTSIMYEH-QLDLQGALHWLAGYAEDTIAKFLSEKERL-PSW---------G-PA-------VDVSVQEFVDRLGRCVRGYDAWSYETNRYYGSHGLQIRQTRQITLPSN------DSGYITRKQM----------------------------------------------------------------------------------------------------------------------------------------------GVSIA-----------------------
>M413_27416__(389_aa)
---------------------------------------M-----------------------------------------------------SEQRYQLPDLLRDWPW--SRQLSTYYL-EAKKESSAWVSSF--RPFCSR-GQKAFDACDLNLLASLTYSNRD-RDFVRVGCDLMNFYFVYDEYTDVGDVSVARSLASTVISAMKDPEAKP----------DNPHILGEMT--RQFWKQASTLAARDSP----CFERFIATSETYLNAVVEEAEDRAQNRI-RPVQDYLRLRRDTCGARPTLVLIEF--GLNLP---REVTDHSTLVSLTQDAVDLIILVNDMHSYSREISCGLAYHNIITTIMNEY-RLDLRDALTWLGTYTDAIVSRFLSNIKQI-PSW---------D-PD-------TDRRVRTYVDGLGQWVRGNDDWSYESKRYYGNDGLSIREDRILKLRRRTGNYLNAEFEVDTDNGGRNIELRERQASCMNAFWEDW-------------------------------------------------------------------------------------------------------------------------RLFFSLGALAKTVARKLSFSP-------
