# Supplementary material for: Bioinformatics-aided identification, characterization and applications of mushroom linalool synthases
Source: Commun Biol. 2021 Feb 17;4:223. doi: 10.1038/s42003-021-01715-z (PMC7890063; doi:10.1038/s42003-021-01715-z)
Supplement: Supplementary file 4 — Supplementary Data 2 [file 42003_2021_1715_MOESM4_ESM.xlsx]

## Sheet: Sheet1
Aa.LNS kinetics
GPP (uM)	20	20	12.5	12.5	10	10	8	8	6.5	6.5
v_GPP (nmol/min)	0.0697	0.0663	0.0607	0.0675	0.0516	0.0488	0.055	0.051	0.0499	0.0385
FPP (uM)	40	40	20	20	12.5	12.5	10	10	8	8
v_FPP (nmol/min)	0.2557	0.229	0.2194	0.2132	0.1706	0.1859	0.1565	0.1565	0.148	0.1389
Ap.LS kinetics
GPP (uM)	40	20	12.5	10	8	6.5
v_GPP (nmol/min)	0.263	0.238	0.221	0.217	0.195	0.18
FPP (uM)	40	20	12.5	10	8	6.5
v_FPP (nmol/min)	0	0	0	0	0	0
