# Supplementary material for: Bioinformatics-aided identification, characterization and applications of mushroom linalool synthases
Source: Commun Biol. 2021 Feb 17;4:223. doi: 10.1038/s42003-021-01715-z (PMC7890063; doi:10.1038/s42003-021-01715-z)
Supplement: Supplementary file 5 — Supplementary Data 3 [file 42003_2021_1715_MOESM5_ESM.csv]

No.	media	kingdom	linalool	nerolidol	OD600
			mg/L	mg/L
1	ZYM	Ap	411	0	9.1
2	ZYM	Ap	351.4	0	10.44
3	ZYM	Ap	382.1	0	8.91
4	ZYM	Sc	8.5	32.7	11.08
5	ZYM	Sc	8.9	30.1	11.4
6	ZYM	Sc	8.6	30.9	11.5
7	ZYM	Cb	1.4	0	10.08
8	ZYM	Cb	1.3	0	10.02
9	ZYM	Cb	1.3	0	9.98
10	TB	Ap	638.2	0	10.5
11	TB	Ap	564.2	0	10.7
12	TB	Ap	638.2	0	10.49
13	TB	Sc	24.5	196.3	11.6
14	TB	Sc	28	134.9	11.92
15	TB	Sc	25.9	175.4	12.2
16	TB	Cb	2	0	11.3
17	TB	Cb	1.7	0	10.8
18	TB	Cb	2.1	0	11.5
